# Supplementary material for: Pulsed Electric Field Ablation for Advanced Lung and Oligometastatic Disease: A Retrospective Study of 32 Consecutive Patients in a Community Hospital Setting
Source: Cancers (Basel). 2026 May 1;18(9):1459. doi: 10.3390/cancers18091459 (PMC13162631; doi:10.3390/cancers18091459)
Supplement: Supplementary file 1 [file cancers-18-01459-s001.zip]

Archive with 2 entries (2 files):
- Table S1 - Supplemental Data Table - Individual.pdf
- Table S2 - Supplemental Data Table - Markers.pdf
